# Supplementary material for: Functional visual acuity after implantation of diffractive extended depth-of-focus intraocular lenses using an echelett optics
Source: BMC Ophthalmol. 2021 Dec 5;21:418. doi: 10.1186/s12886-021-02189-7 (PMC8645128; doi:10.1186/s12886-021-02189-7)
Supplement: Supplementary file 1 — Additional file 1. [file 12886_2021_2189_MOESM1_ESM.xlsx]

## Sheet: data set
IOL: EDOF Symfony						Postoperative
								MRSE			Distance-corrected binocular visual acuities								FVA										Photopic contrast sensitivity
No	ＩＤ	Age	AXL	avgK	astig K	BCVA	logMAR	S	C	SE	0.3 m	0.5 m	0.7 m	1 m	2 m	3 m	5 m	∞	Start VA	Mean FVA	VMR	Max VA	Min VA	Mean response time	Max. response time	Min response time	Blinks		AULCSF	1.5cpd	3cpd	6cpd	12cpd	18cpd
1	1	65	22.97	47.75	0	1.5	-0.176091	0.5	-0.5	0.25	0	-0.0791812	-0.0791812	-0.0791812	-0.0791812	-0.0791812	-0.0791812	-0.0791812	-0.176091	-0.116608	0.98	-0.176091	0	1.39	2.09	1.06	11		2.02618	1.69897	1.90309	2.10721	1.77815	1.51851
2	1	71	23.65	43.625	0.75	1.5	-0.176091	1	-2.25	-0.125	0.522879	0.154902	-0.0791812	-0.0791812	-0.0791812	-0.0791812	-0.0791812	0	0.154902	0.140862	1	-0.0791812	0.30103	1.4	2.4	0.87	6		1.4662	1.5563	1.75587	1.65321	0.6031	0.3021
3	1	79	23.06	44.75	0	1.5	-0.176091	-0.25	-0.75	-0.625	0.522879	-0.0791812	-0.0791812	-0.0791812	-0.0791812	-0.0791812	-0.0791812	-0.0791812	-0.176091	0.033389	0.93	-0.176091	0.154902	1.38	2.4	0.78	19		1.35564	1.25527	1.4624	1.36173	1.17609	0.3021
4	1	65	25.58	44.125	0.75	1.5	-0.176091	-0.5	-0.75	-0.875	0.154902	-0.0791812	-0.0791812	-0.0791812	-0.0791812	-0.0791812	-0.0791812	-0.0791812	-0.176091	-0.121231	0.98	-0.176091	0	1.46	2.4	0.69	1		1.43266	1.5563	1.60206	1.51851	0.90309	0.3021
5	1	63	24.1	45.5	0.5	1.5	-0.176091	-0.25	-0.5	-0.5	0.30103	-0.0791812	-0.0791812	-0.0791812	-0.0791812	-0.0791812	-0.0791812	-0.0791812	-0.176091	-0.125806	0.98	-0.176091	0	1.23	1.62	0.97	10		1.90928	1.69897	1.90309	1.95424	1.63347	1.07918
6
7	1	65	22.9	44.625	1.25	1.2	-0.0791812	0	-1	-0.5	0.154902	-0.0791812	-0.0791812	-0.0791812	-0.0791812	-0.0791812	-0.0791812	-0.0791812	-0.0791812	0.138466	0.92	0	0.30103	1.45	2.4	0.59	24		1.96247	1.5563	2.0569	2.10721	1.47712	1.07918
8	1	64	28.24	43.25	0.5	1.5	-0.176091	0	-1	-0.5	0.522879	0.30103	-0.0791812	-0.0791812	-0.0791812	-0.0791812	-0.0791812	-0.0791812	-0.176091	0.0579919	0.92	0	0.221849	1.52	2.18	0.97	31		1.55089	1.25527	1.4624	1.65321	1.34242	1.07918
9	1	66	28.19	41	1	1.5	-0.176091	0	-0.75	-0.375	0.522879	0	-0.0791812	-0.0791812	-0.0791812	-0.0791812	-0.0791812	-0.0791812	0.0457575	0.0985417	0.98	0	0.221849	1.4	2.18	1.05	9		1.80987	1.69897	1.90309	1.80618	1.34242	1.23045
10	1	67	24.56	44	0.5	1.5	-0.176091	0	-0.5	-0.25	0.154902	0.154902	0	-0.0791812	-0.0791812	-0.0791812	-0.0791812	-0.0791812	0	0.157391	0.94	-0.0791812	0.69897	1.13	2.4	0.59	3		1.75199	1.39794	1.75587	1.95424	1.34242	0.90309
11	1	71	22.23	46.75	1.5	1.5	-0.176091	0	0	0	0.30103	0	-0.0791812	-0.0791812	-0.0791812	-0.0791812	-0.0791812	-0.0791812	-0.0791812	-0.064458	0.99	-0.176091	0.0457575	1.34	2.09	0.97	13		1.88624	1.39794	1.90309	1.95424	1.63347	1.23045
12	1	65	23.53	44.625	0.25	1.2	-0.0791812	0.5	-1	0	0.522879	0.154902	0	-0.0791812	-0.0791812	-0.0791812	-0.0791812	-0.0791812	-0.0791812	0.00348833	0.97	-0.0791812	0.0457575	1.53	2.09	1.25	19		1.92443	1.39794	2.0569	1.95424	1.63347	1.07918
13	1	72	24.65	43.125	1.25	1.5	-0.176091	0	-1	-0.5	0.30103	0	-0.0791812	-0.0791812	-0.0791812	-0.0791812	-0.0791812	-0.0791812	-0.176091	-0.102434	0.97	-0.176091	0.0457575	1.5	2.12	0.87	24		1.80954	1.5563	1.90309	1.80618	1.47712	1.07918
14
15
16	1	75	24.33	43.625	0.75	1.5	-0.176091	-0.5	0	-0.5	0.154902	-0.0791812	-0.0791812	-0.0791812	-0.0791812	-0.0791812	-0.0791812	-0.0791812	-0.176091	0.033389	0.93	-0.0791812	0.154902	1.44	2.09	1.15	20		2.02489	1.85126	2.20412	1.95424	1.63347	1.07918
17	1	70	23.34	45.625	0.75	1.5	-0.176091	-0.25	-0.75	-0.625	0.154902	0	0	-0.0791812	-0.0791812	-0.0791812	-0.0791812	-0.0791812	-0.176091	-0.0526939	0.96	-0.176091	0.0457575	1.5	2.4	1.06	6		1.80845	1.5563	1.90309	1.95424	1.34242	0.778151
18	1	69	22.1	45.625	0.25	1.5	-0.176091	-0.25	-0.75	-0.625	0.154902	-0.0791812	-0.0791812	-0.0791812	-0.0791812	-0.0791812	-0.0791812	0	-0.0791812	0.126098	0.93	0	0.221849	1.32	2.4	0.87	5		1.52874	1.5563	1.75587	1.65321	0.90309	0.3021
19	1	64	22.89	46.375	1.25	1.5	-0.176091	0	0	0	0.154902	-0.0791812	-0.0791812	-0.0791812	-0.0791812	-0.0791812	-0.0791812	-0.0791812	-0.176091	-0.00689371	0.94	-0.176091	0.154902	1.36	2.09	0.59	3		1.73705	1.69897	1.90309	1.80618	1.34242	0.3021
20	1	68	24.09	44.375	0.75	1.5	-0.176091	-0.75	-1	-1.25	0.522879	0.154902	0	-0.0791812	-0.0791812	-0.0791812	-0.0791812	-0.0791812	-0.0791812	0.02365	0.96	-0.176091	0.221849	1.47	2.4	0.69	8		1.75996	1.5563	1.90309	1.95424	1.17609	0.60206
21	1	74	23.58	45.125	0.25	1.5	-0.176091	0	-0.75	-0.375	0.30103	0	-0.0791812	-0.0791812	-0.0791812	-0.0791812	-0.0791812	-0.0791812	-0.176091	-0.0314085	0.95	-0.176091	0.09691	1.39	2.18	0.97	16		1.89866	1.69897	2.0569	1.95424	1.34242	1.07918
22
23
24	1	62	23.35	44.875	0.75	1.5	-0.176091	0	-0.5	-0.25	0.154902	-0.0791812	-0.0791812	-0.0791812	-0.0791812	-0.0791812	-0.0791812	-0.0791812	-0.176091	-0.0835026	0.97	-0.176091	0.0457575	1.3	2.18	0.69	10		2.07275	1.85126	2.0569	2.10721	1.63347	1.63347
25
26	1	72	23.25	42.75	0.5	1.2	-0.0791812	0	-0.75	-0.375	0.30103	0.154902	0.154902	0	-0.0791812	-0.0791812	-0.0791812	-0.0791812	-0.0791812	0.103474	0.93	0	0.221849	1.5	2.4	1.06	2		1.90245	1.69897	2.0569	2.10721	1.17609	0.90309
27	1	74	23.07	44.375	0.75	1	0	0	-2	-1	0.154902	0	-0.0791812	0	0	0	0	-0.0791812	0	0.170696	0.94	0.0457575	0.30103	1.58	2.4	1.16	3		1.43266	1.5563	1.60206	1.51851	0.90309	0.3021
28		68									0.522879	0.30103	0	-0.0791812	-0.0791812	-0.0791812	-0.0791812	-0.0791812
	1		21.86	46.875	0.25	1.5	-0.176091	0	-0.5	-0.25									-0.176091	0.0545314	0.92	0.0457575	0.154902	1.36	2.4	0.97	15		1.26267	1.5563	1.60206	1.20412	0.6031	0.3021
29	1	68	22.81	45.25	0.5	1.5	-0.176091	0	-0.5	-0.25	0.154902	0	-0.0791812	-0.0791812	-0.0791812	-0.0791812	-0.0791812	-0.0791812	-0.176091	-0.0951694	0.97	-0.176091	0.09691	1.29	2.09	0.59	13		1.82609	1.69897	1.90309	1.80618	1.47712	1.07918
30		71									0	0	-0.0791812	-0.0791812	-0.0791812	-0.0791812	-0.0791812	-0.0791812
	1		23.6	42.25	0.5	1.5	-0.176091	0.5	-0.5	0.25									-0.0791812	0.0584886	0.95	-0.0791812	0.221849	1.22	2.18	0.59	4		1.99667	1.85126	2.0569	2.10721	1.47712	1.07918
31	1	71	22.87	45.5	1	1.2	-0.0791812	0	-1.5	-0.75	0.30103	0	-0.0791812	-0.0791812	-0.0791812	-0.0791812	-0.0791812	-0.0791812	-0.0791812	0.0315171	0.96	-0.176091	0.154902	1.29	2.09	0.97	4		1.90928	1.69897	1.90309	1.95424	1.63347	1.07918
32	1	72	23.89	42.5	0.5	1.5	-0.176091	0.5	-0.75	0.125	0.30103	-0.0791812	-0.0791812	-0.0791812	-0.0791812	-0.0791812	-0.0791812	-0.0791812	-0.176091	-0.0674428	0.96	-0.176091	0.154902	1.37	2.09	0.59	17		1.81227	1.69897	1.90309	1.80618	1.47712	0.90309
33
34	1	71	23.24	44	1	1.5	-0.176091	0	0	0	0	0	-0.0791812	-0.0791812	-0.0791812	-0.0791812	-0.0791812	-0.0791812	-0.176091	-0.065953	0.96	-0.176091	0.09691	1.61	2.4	0.59	12		2.13315	1.69897	2.20412	2.10721	1.77815	1.63347
	mean	68.963	23.7752	44.5278	0.666667	1.43704	-0.155212	0.00925926	-0.75	-0.365741	0.270977	0.0216577	-0.0558483	-0.073316	-0.0762486	-0.0762486	-0.0762486	-0.073316	-0.113858	0.0110508	0.955185	-0.109102	0.162299	1.39741	2.22815	0.859259	11.4074		1.77745	1.60202	1.87712	1.84537	1.34226	0.897865
	SD	4.15546	1.51258	1.52556	0.386055	0.139085	0.0467416	0.356812	0.532592	0.368413	0.176016	0.11623	0.0524198	0.0211319	0.0152384	0.0152384	0.0152384	0.0211319	0.0857884	0.0934396	0.0229331	0.0830359	0.142386	0.113225	0.186074	0.211095	7.84592		0.2335	0.159877	0.199063	0.239814	0.324269	0.420799
	N	27	27	27	27	27	27	27	27	27	27	27	27	27	27	27	27	27	27	27	27	27	27	27	27	27	27		27	27	27	27	27	27
	min	62	21.86	41	0	1	-0.176091	-0.75	-2.25	-1.25	0	-0.0791812	-0.0791812	-0.0791812	-0.0791812	-0.0791812	-0.0791812	-0.0791812	-0.176091	-0.125806	0.92	-0.176091	0	1.13	1.62	0.59	1		1.26267	1.25527	1.4624	1.20412	0.6031	0.3021
	max	79	28.24	47.75	1.5	1.5	0	1	0	0.25	0.522879	0.30103	0.154902	0	0	0	0	0	0.154902	0.170696	1	0.0457575	0.69897	1.61	2.4	1.25	31		2.13315	1.85126	2.20412	2.10721	1.77815	1.63347
											0.535825	0.951354
	P(t-test)	0.101463	0.679957	0.0793359	0.918791			0.104994	0.133899	0.010025	37	21									0.684288			0.0367092	0.93898	0.919831	0.975651		0.156831	0.658246	0.716671	0.271159	0.0267842	0.0578363
	P(Man-Whitney)					P(Man-Whitney)	0.948851			P(Man-Whitney)	0.00561632	9.38289e-06	0.000321694	0.0191202	0.556155	0.317311	0.317311		0.406906	0.835532		0.83917	0.860622
										Homl correction	0.0281	0.007	0.007	0.07648	0.95193	0.95193	0.95193												Homl correction	1	1	1	0.189	0.348
IOL: Monofocal
											Distance-corrected binocular visual acuities								FVA										Photopic contrast sensitivity
No	ＩＤ	Age	AXL	avgK	astig K	BCVA	logMAR	S	C	SE	0.3ｍ	0.5ｍ	0.7ｍ	1ｍ	2ｍ	3ｍ	5ｍ	∞	Start VA	Mean FVA	VMR	Max VA	Min VA	Mean response time	Max. response time	Min response time	Blinks		AULCSF	1.5cpd	3cpd	6cpd	12cpd	18cpd
1	1	67	23.88	46.25	0.5	1.5	-0.176091	0	-0.5	-0.25	0.30103	0	-0.0791812	-0.0791812	-0.0791812	-0.0791812	-0.0791812	-0.0791812	-0.0791812	0.206908	0.9	0.09691	0.39794	1.55	2.18	1.06	20		1.82141	1.5563	1.90309	1.80618	1.47712	1.23045
2	1	64	23.74	44.125	1.25	1.5	-0.176091	0.5	-0.75	0.125	0.522879	0.30103	0.154902	0	-0.0791812	-0.0791812	-0.0791812	-0.0791812	-0.176091	-0.130012	0.98	-0.176091	0	1.51	2.09	1.06	8		2.13899	1.69897	2.0569	2.10721	2.07918	1.51851
3	1	77	23.52	44.75	0.5	1.2	-0.0791812	0.5	-0.5	0.25	0.522879	0.154902	0.154902	0	0	-0.0791812	-0.0791812	-0.0791812	-0.0791812	0.0530567	0.95	-0.0791812	0.154902	1.54	2.4	0.87	6		1.58676	1.5563	1.75587	1.51851	1.17609	0.90309
4	1	74	24.31	44.25	0.5	1.5	-0.176091	0	-1	-0.5	0.522879	0.154902	-0.0791812	-0.0791812	-0.0791812	-0.0791812	-0.0791812	-0.0791812	-0.0791812	-0.0358298	0.98	-0.176091	0.154902	1.5	2.22	0.59	4		1.91242	1.5563	1.90309	2.10721	1.47712	1.07918
5
6	1	78	23.34	44.375	0.75	1.5	-0.176091	0	0	0	0.30103	0.154902	0.154902	-0.0791812	-0.0791812	-0.0791812	-0.0791812	-0.0791812	-0.176091	-0.0565237	0.96	-0.176091	0.09691	1.39	2.18	0.59	7		2.00693	1.5563	2.0569	2.10721	1.63347	1.23045
7	1	69	25.24	44.875	0.75	1.5	-0.176091	0	-0.75	-0.375	0.30103	0.154902	-0.0791812	0	-0.0791812	-0.0791812	-0.0791812	-0.0791812	-0.176091	-0.00475116	0.94	-0.176091	0.09691	1.45	2.09	1.06	21		1.86138	1.69897	1.75587	1.95424	1.63347	1.07918
8		71									0.30103	0.154902	0	-0.0791812	-0.0791812	-0.0791812	-0.0791812	-0.0791812
	1		25.67	44.75	0.5	1.5	-0.176091	1	-0.75	0.625									-0.176091	-0.00475116	0.94	-0.176091	0.154902	1.42	2.09	0.59	16		1.74328	1.39794	1.75587	1.80618	1.47712	1.07918
9	1	69	23.75	44.125	0.25	1.5	-0.176091	0	-0.5	-0.25	0.30103	0.30103	0.154902	0	-0.0791812	-0.0791812	-0.0791812	-0.0791812	-0.0791812	0.0746879	0.94	-0.176091	0.221849	1.62	2.09	1.25	11		1.9229	1.5563	1.90309	1.95424	1.77815	1.07918
10	1	69	22.97	44.625	0.75	1.5	-0.176091	0	0	0	1	0.522879	0.154902	0	-0.0791812	-0.0791812	-0.0791812	-0.0791812	-0.176091	-0.107888	0.97	-0.176091	0.0457575	1.43	2.18	0.78	13		2.15314	1.5563	2.0569	2.25527	1.92942	1.66276
11	1	67	24.46	42.125	0.75	1.5	-0.176091	0	-0.5	-0.25	0.30103	0.154902	0	-0.0791812	-0.0791812	-0.0791812	-0.0791812	-0.0791812	-0.0791812	0.125518	0.93	0	0.39794	1.38	2.09	0.59	5		1.86047	1.69897	1.90309	1.95424	1.34242	1.23045
12	1	68	24.41	42	1	1.2	-0.0791812	1	-1.5	0.25	0.522879	0.522879	0.154902	0	-0.0791812	-0.0791812	-0.0791812	-0.0791812	-0.0791812	-0.0993353	1.01	-0.176091	0.0457575	1.36	2.4	1.06	41		1.79804	1.39794	1.75587	1.80618	1.63347	1.36173
13	1	74	26.06	43.375	0.75	1.2	-0.0791812	-0.75	-0.5	-1	0.154902	0.154902	0	0	-0.0791812	-0.0791812	-0.0791812	-0.0791812	-0.0791812	0.12436	0.93	0.0457575	0.221849	1.46	2.09	0.69	9		1.8377	1.69897	2.0569	1.95424	1.34242	0.3021
14
15	1	70	23.81	42.375	0.25	1.5	-0.176091	0	0	0	0.522879	0.30103	0.154902	-0.0791812	-0.0791812	-0.0791812	-0.0791812	-0.0791812	-0.0791812	0.0371573	0.96	-0.0791812	0.154902	1.53	2.4	1.06	6		1.74328	1.39794	1.75587	1.80618	1.47712	1.07918
16	1	76	24.27	42.5	0.5	1.5	-0.176091	0	-0.5	-0.25	0.522879	0.30103	0.30103	-0.0791812	-0.0791812	-0.0791812	-0.0791812	-0.0791812	-0.0791812	0.131356	0.92	0.0457575	0.30103	1.53	2.4	0.59	1		2.02347	1.69897	2.0569	2.10721	1.63347	1.23045
17	1	71	22.73	43.25	1	1.5	-0.176091	0	-1	-0.5	0.30103	0.154902	0	-0.0791812	-0.0791812	-0.0791812	-0.0791812	-0.0791812	-0.0791812	0.0419142	0.96	-0.0791812	0.154902	1.58	2.4	0.69	37		1.55459	1.39794	1.60206	1.65321	1.17609	0.778151
18
19		74									0.30103	0.30103	-0.0791812	-0.0791812	-0.0791812	-0.0791812	-0.0791812	-0.0791812
	1		24.01	43.875	0.75	1.5	-0.176091	0	0	0									-0.0791812	-0.00817418	0.97	-0.176091	0.154902	1.48	2.4	1.06	17		1.65767	1.5563	1.75587	1.65321	1.34242	0.778151
20	1	72	22.85	46.25	1	1.5	-0.176091	0.5	-0.5	0.25	1	0.154902	-0.0791812	-0.0791812	-0.0791812	-0.0791812	-0.0791812	-0.0791812	-0.0791812	-0.0670709	1	-0.176091	0.09691	1.6	2.31	0.67	7		1.95688	1.5563	1.90309	2.10721	1.63347	1.23045
21	1	64	22.74	45.25	1	1.5	-0.176091	0.75	-0.75	0.375	1	0.522879	0.30103	0	-0.0791812	-0.0791812	-0.0791812	-0.0791812	-0.176091	-0.075547	0.96	-0.176091	0	1.34	2.09	0.95	0		2.02347	1.69897	2.0569	2.10721	1.63347	1.23045
22	1	74	23.55	43.25	0.5	1.5	-0.176091	0	-0.5	-0.25	1	0.522879	0.522879	-0.0791812	-0.0791812	-0.0791812	-0.0791812	-0.0791812	0	-0.024075	1.01	-0.0791812	0.09691	1.53	2.18	1.25	8		1.90928	1.69897	1.90309	1.95424	1.63347	1.07918
23		62									0.30103	0.30103	-0.0791812	0	0	-0.0791812	-0.0791812	-0.0791812
	1		25.5	43.625	0.75	1.5	-0.176091	0.5	-0.5	0.25									-0.176091	-0.0546131	0.96	-0.176091	0.0457575	1.46	2.18	1.06	3		1.78976	1.69897	2.0569	1.80618	1.17609	0.778151
24	1	73	23.14	44.25	0.5	1.5	-0.176091	0	0	0	0.30103	0.154902	-0.0791812	-0.0791812	-0.0791812	-0.0791812	-0.0791812	-0.0791812	-0.0791812	0.0423927	0.96	-0.0791812	0.154902	1.25	2.4	0.87	2		1.90928	1.69897	1.90309	1.95424	1.63347	1.07918
25	1	78	23.68	40.875	0.75	1.2	-0.0791812	0.5	-0.5	0.25	0.154902	0	-0.0791812	-0.0791812	-0.0791812	-0.0791812	-0.0791812	-0.0791812	-0.0791812	0.138466	0.92	0	0.39794	1.47	2.4	0.97	10		1.64661	1.5563	1.75587	1.65321	1.17609	1.07918
26	1	65	23.12	43.375	0.25	1.5	-0.176091	0	-0.75	-0.375	0.522879	0.30103	0	-0.0791812	-0.0791812	-0.0791812	-0.0791812	-0.0791812	0	0.158015	0.94	0	0.30103	1.49	2.18	0.69	11		1.76164	1.5563	1.75587	1.80618	1.47712	1.07918
27	1	74	24.69	41.625	0.75	1.2	-0.0791812	0.5	-1	0	0	-0.0791812	-0.0791812	-0.0791812	-0.0791812	-0.0791812	-0.0791812	-0.0791812	-0.176091	0.0150229	0.93	-0.176091	0.154902	1.49	2.18	0.69	9		2.12161	1.5563	2.0569	2.25527	1.77815	1.66276
28
29	1	77	24.39	42.5	1	1.5	-0.176091	0	-1.25	-0.625	0.522879	0.30103	0.154902	-0.0791812	-0.0791812	-0.0791812	-0.0791812	-0.0791812	-0.176091	0.38405	0.8	-0.176091	1	1.32	2.18	0.59	21		1.62201	1.69897	1.90309	1.65321	1.04139	0.3021
30	1	68	22.65	45.875	0.75	1.5	-0.176091	-0.25	-0.5	-0.5	0.522879	0	0	-0.0791812	-0.0791812	-0.0791812	-0.0791812	-0.0791812	-0.176091	-0.14145	0.99	-0.176091	0	1.22	2.09	1.06	7		1.9149	1.5563	1.90309	1.95424	1.63347	1.36173
31
32	1	70	23.28	44.625	0.25	1.5	-0.176091	0	0	0	0.30103	0.154902	0	-0.0791812	-0.0791812	-0.0791812	-0.0791812	-0.0791812	-0.0791812	-0.0211893	0.98	-0.176091	0.09691	1.51	2.18	0.97	10		1.84214	1.5563	1.90309	1.80618	1.63347	1.07918
	mean	70.9259	23.917	43.8194	0.675926	1.44444	-0.158145	0.175926	-0.555556	-0.101852	0.456557	0.226833	0.0611675	-0.0527875	-0.073316	-0.0791812	-0.0791812	-0.0791812	-0.109209	0.0259887	0.951481	-0.112035	0.188912	1.45963	2.22481	0.865185	11.4815		1.8563	1.58568	1.8939	1.91141	1.52067	1.09569
	SD	4.48867	0.928223	1.37864	0.26688	0.118754	0.0383616	0.3849	0.39427	0.356999	0.268716	0.164028	0.152164	0.0380374	0.0211319	1.41422e-17	1.41422e-17	1.41422e-17	0.056197	0.116926	0.0410163	0.0881778	0.199651	0.0994787	0.126533	0.219394	9.79156		0.162893	0.103877	0.131703	0.193937	0.244027	0.320715
	N	27	27	27	27	27	27	27	27	27	27	27	27	27	27	27	27	27	27	27	27	27	27	27	27	27	27		27	27	27	27	27	27
	min	62	22.65	40.875	0.25	1.2	-0.176091	-0.75	-1.5	-1	0	-0.0791812	-0.0791812	-0.0791812	-0.0791812	-0.0791812	-0.0791812	-0.0791812	-0.176091	-0.14145	0.8	-0.176091	0	1.22	2.09	0.59	0		1.55459	1.39794	1.60206	1.51851	1.04139	0.3021
	max	78	26.06	46.25	1.25	1.5	-0.0791812	1	0	0.625	1	0.522879	0.522879	0	0	-0.0791812	-0.0791812	-0.0791812	0	0.38405	1.01	0.09691	1	1.62	2.4	1.25	41		2.15314	1.69897	2.0569	2.25527	2.07918	1.66276
